# Supplementary material for: FaNPR3 Members of the NPR1-like Gene Family Negatively Modulate Strawberry Fruit Resistance against Colletotrichum acutatum
Source: Plants (Basel). 2024 Aug 14;13(16):2261. doi: 10.3390/plants13162261 (PMC11360474; doi:10.3390/plants13162261)
Supplement: Supplementary file 1 [file plants-13-02261-s001.zip]

Archive with 6 entries (5 files):
- plants-3135816-supplementary/SUPPLEMENTARY FIGURES AND TABLES/
- plants-3135816-supplementary/SUPPLEMENTARY FIGURES AND TABLES/SUPPLEMENTARY FIGURE S1.pdf
- plants-3135816-supplementary/SUPPLEMENTARY FIGURES AND TABLES/SUPPLEMENTARY FIGURE S2.pdf
- plants-3135816-supplementary/SUPPLEMENTARY FIGURES AND TABLES/SUPPLEMENTARY FIGURE S3.pdf
- plants-3135816-supplementary/SUPPLEMENTARY FIGURES AND TABLES/SUPPLEMENTARY FIGURE S4.pdf
- plants-3135816-supplementary/SUPPLEMENTARY FIGURES AND TABLES/SUPPLEMENTARY TABLE S1.pdf
